# Supplementary material for: Vancomycin Area under the Concentration-Time Curve Estimation Using Bayesian Modeling versus First-Order Pharmacokinetic Equations: A Quasi-Experimental Study
Source: Antibiotics (Basel). 2022 Sep 13;11(9):1239. doi: 10.3390/antibiotics11091239 (PMC9495010; doi:10.3390/antibiotics11091239)
Supplement: Supplementary file 1 [file antibiotics-11-01239-s001.zip]

Archive with 1 entries (1 files):
- antibiotics-1914680-supplementary.pdf
